# Supplementary material for: Effect of Chest Physiotherapy on Quality of Life, Exercise Capacity and Pulmonary Function in Patients with Idiopathic Pulmonary Fibrosis: A Systematic Review and Meta-Analysis
Source: Healthcare (Basel). 2023 Nov 8;11(22):2925. doi: 10.3390/healthcare11222925 (PMC10671629; doi:10.3390/healthcare11222925)
Supplement: Supplementary file 1 [file healthcare-11-02925-s001.zip]

Archive with 1 entries (1 files):
- healthcare-2669889-supplementary.pdf
